# Supplementary material for: Vulnerability to low-dose combination of irinotecan and niraparib in ATM-mutated colorectal cancer
Source: J Exp Clin Cancer Res. 2021 Jan 6;40:15. doi: 10.1186/s13046-020-01811-8 (PMC7789007; doi:10.1186/s13046-020-01811-8)
Supplement: Supplementary file 2 — Additional file 2: Supplementary table 2. Mutational profiles HRR genes across the cell line panel. 29 genes (CHEK1, CHEK2, RAD51, BRCA1, BRCA2, BAP1, POLQ, ATM, ATR, MDC1, PARP1, FANCF, FANCM, BRIP1, FANCE, WRN, CDK12, MDC1, FAN1, NBN, FANCA, RAD51C, RAD51D, EXO1, RBBP8, FANCD2, NONO, SMC5, USP11) with relevance in the HRD phenotype (Riaz, Nat Commun 2017) were analyzed. Mutational profiles were obtained from cBio-portal using the Cancer Cell Line Encyclopaedia (CCLE) dataset [last accessed June 20th 2020]. [file 13046_2020_1811_MOESM2_ESM.xlsx]

## Sheet: Foglio1
Sample ID	CHEK1	CHEK2	RAD51	BRCA1	BRCA2	BAP1	POLQ	ATM	ATR	MDC1	PARP1	FANCF	FANCM	BRIP1	FANCE	WRN	CDK12	MDC1	FAN1	NBN	FANCA	RAD51C	RAD51D	EXO1	RBBP8	FANCD2	NONO	SMC5	USP11
HCT15_LARGE_INTESTINE	no alteration	R145W, A247D	no alteration	S663N, P1190H	N1784Tfs*7, C1200*, R2784Q, A487V	T517M	G2392E, E2493G	E586D	I1851V, T1798A	no alteration	no alteration	no alteration	C110R, Q1757H	no alteration	no alteration	no alteration	no alteration	no alteration	no alteration	A710S, Q448R	E1178*	no alteration	no alteration	V516A	C816F, V394M, P436S	R1273Q	no alteration	P180H, A790V	T240A
LOVO_LARGE_INTESTINE	no alteration	T389Pfs*25	no alteration	no alteration	no alteration	no alteration	K933Nfs*2	no alteration	no alteration	no alteration	no alteration	no alteration	no alteration	no alteration	no alteration	no alteration	no alteration	no alteration	no alteration	L490*	R350W	no alteration	no alteration	V651M	no alteration	no alteration	no alteration	T737A	no alteration
LIM1215_LARGE_INTESTINE	no alteration	no alteration	no alteration	K1183R, P871L, D693N, S1634G, E1038G	V2466A	no alteration	H1201R, Q2513R, R66I, 982R	D1853N	no alteration	R268K	no alteration	no alteration	T77A	S919P	no alteration	no alteration	no alteration	R268K	no alteration	E185Q	R517L	no alteration	no alteration	E670G, H354R	no alteration	N405S	no alteration	V306I	no alteration
SW48_LARGE_INTESTINE	no alteration	no alteration	no alteration	R1443*	N1784Tfs*7, K1691Nfs*15, V2466A, D1420Y,	no alteration	C377R	no alteration	I2376V	no alteration	N440S	no alteration	no alteration	no alteration	no alteration	no alteration	no alteration	no alteration	no alteration	no alteration	no alteration	no alteration	no alteration	no alteration	no alteration	D1350N	no alteration	no alteration	V378M
SW1116_LARGE_INTESTINE	no alteration	no alteration	no alteration	no alteration	AMP	no alteration	no alteration	no alteration	no alteration	no alteration	no alteration	no alteration	no alteration	no alteration	no alteration	HOMDEL	no alteration	no alteration	no alteration	S667P	no alteration	no alteration	no alteration	no alteration	no alteration	no alteration	no alteration	HOMDEL	no alteration
LS1034_LARGE_INTESTINE	no alteration	HOMDEL	no alteration	no alteration	no alteration	no alteration	E599K	no alteration	no alteration	no alteration	no alteration	no alteration	no alteration	no alteration	no alteration	no alteration	no alteration	no alteration	no alteration	no alteration	no alteration	no alteration	no alteration	no alteration	no alteration	no alteration	no alteration	no alteration	no alteration
SW403_LARGE_INTESTINE	no alteration	no alteration	no alteration	no alteration	AMP	no alteration	no alteration	no alteration	no alteration	no alteration	no alteration	no alteration	no alteration	no alteration	no alteration	no alteration	no alteration	no alteration	no alteration	no alteration	no alteration	no alteration	no alteration	no alteration	no alteration	no alteration	no alteration	no alteration	no alteration
SW948_LARGE_INTESTINE	no alteration	no alteration	no alteration	no alteration	AMP	no alteration	no alteration	Q2210*	no alteration	no alteration	X582_splice	no alteration	no alteration	no alteration	no alteration	no alteration	no alteration	no alteration	no alteration	no alteration	no alteration	no alteration	no alteration	no alteration	no alteration	no alteration	no alteration	no alteration	no alteration
WIDR_LARGE_INTESTINE	I471V	no alteration	no alteration	K1183R, P871L, D693N	V2466A	no alteration	P1381T, Q2513R, R66I, S1819*, T982R	no alteration	M211T	no alteration	no alteration	no alteration	alteration	alteration	alteration	alteration	no alteration	no alteration	no alteration	E185Q	T266A, V6D	no alteration	no alteration	E589K	no alteration	no alteration	no alteration	V306I	no alteration
HCT116_LARGE_INTESTINE	no alteration	L355P	no alteration	no alteration	I2675Dfs*6	no alteration	K2571N	A1127V	no alteration	no alteration	no alteration	no alteration	no alteration	no alteration	no alteration	E480V	P250H	no alteration	no alteration	no alteration	P615Hfs*25	no alteration	no alteration	no alteration	no alteration	no alteration	no alteration	no alteration	no alteration
SW480_LARGE_INTESTINE	no alteration	no alteration	no alteration	no alteration	no alteration	no alteration	no alteration	R2461P	no alteration	no alteration	no alteration	no alteration	no alteration	no alteration	no alteration	V367M	no alteration	no alteration	no alteration	no alteration	no alteration	no alteration	no alteration	no alteration	no alteration	no alteration	no alteration	no alteration	no alteration
CACO2_LARGE_INTESTINE	no alteration	no alteration	no alteration	no alteration	no alteration	no alteration	no alteration	AMP	no alteration	no alteration	no alteration	no alteration	no alteration	no alteration	no alteration	no alteration	no alteration	no alteration	no alteration	no alteration	no alteration	no alteration	no alteration	no alteration	no alteration	no alteration	no alteration	HOMDEL	no alteration
